# Supplementary material for: Evaluation of nutritional and economic feed values of spent coffee grounds and Artemisia princeps residues as a ruminant feed using in vitro ruminal fermentation
Source: PeerJ. 2015 Oct 22;3:e1343. doi: 10.7717/peerj.1343 (PMC4627907; doi:10.7717/peerj.1343)
Supplement: Supplemental Information 1 [file peerj-03-1343-s001.xlsx]

## Sheet: Raw data for fermentation test
	The raw numbers involved in Table 3.
	TRT	Time	Replication	pH	NH3-N	NDFD	Gas	Gascost	CH4	TVFA	VFAcost	Acetate	Propionate	Butyrate	Apratio
					mg/100ml	g/kg DM	ml/g DM	ml/KRW	ml/g DM	mmol/g DM	mmol/KRW	mmol/mol	mmol/mol	mmol/mol
	Control	24	1	6.57	12.0954	296.988	187.577	515.867	19.5068	6.19592	17.0397	601.659	202.36	166.275	2.97321
	Control	24	2	6.58	11.4529	283.797	193.374	531.81	17.983	5.82406	16.0171	602.754	198.802	168.013	3.03194
	Control	24	3	6.58	12.1572	299.709	200.152	550.449	20.0936	5.93896	16.3331	601.687	202.315	165.57	2.97401
	SCG	24	1	6.59	11.49	215.301	184.194	552.333	17.93	5.79505	17.3774	600.51	199.017	169.767	3.01738
	SCG	24	2	6.58	13.121	283.032	184.24	552.474	17.6486	6.12628	18.3706	601.39	201.762	166.374	2.98069
	SCG	24	3	6.59	11.8236	258.851	185.312	555.688	18.6016	5.6802	17.033	601.135	197.286	170.29	3.04703
	FSCG	24	1	6.59	11.4529	247.475	189.218	541.1	16.4418	5.79602	16.5747	594.606	201.571	172.967	2.94986
	FSCG	24	2	6.58	11.5641	219.781	180.467	516.074	17.7226	5.79554	16.5733	597.503	199.231	172.422	2.99904
	FSCG	24	3	6.58	11.6135	259.467	172.562	493.468	19.8295	5.88197	16.8204	604.635	194.33	170.781	3.11138
	APR	24	1	6.55	11.5765	258.059	186.18	534.582	18.4572	5.96277	17.121	599.707	201.425	168.438	2.97732
	APR	24	2	6.54	11.6259	256.629	193.539	555.712	17.2608	5.8273	16.732	598.913	200.922	169.499	2.98082
	APR	24	3	6.55	11.7494	264.798	196.854	565.23	20.7225	6.11527	17.5589	600.542	200.581	168.337	2.99402
	FAPR	24	1	6.56	11.7371	303.794	184.568	502.236	18.827	5.96852	16.2412	598.786	201.112	169.485	2.97737
	FAPR	24	2	6.55	11.4653	335.75	188.186	512.082	21.0884	6.12218	16.6594	603.413	198.618	167.572	3.03806
	FAPR	24	3	6.55	11.4035	311.179	180.558	491.324	21.0169	6.09141	16.5756	596.39	202.899	170.201	2.93934
	The data in Table 1 and Table 2 were just analytical information about experimental feeds and did not include statistical analysis. Therefore we are providing the raw numbers of table 3 only.
